# Supplementary material for: A laboratory system for rearing Simuliidae (Diptera) under simulated lotic environments
Source: PeerJ. 2026 Jun 8;14:e21193. doi: 10.7717/peerj.21193 (PMC13256054; doi:10.7717/peerj.21193)
Supplement: Supplemental Information 1 [file peerj-14-21193-s001.xlsx]

## Sheet: Figure 4A
Simulium Species	S. nigrimanum	S. subpalidum	S. hirtipupa	S. pertinax	S.rubrithorax	Total		Simulidean Species	Total
Assay 1	0	0	46	0	0	46		assay 1	92
Assay 2	14	31	0	0	0	45		assay 2	90
Assay 3	0	43	0	3	0	46		assay 3	92
Assay 4	47	0	0	0	0	47		assay 4	94
Assay 5	46	0	0	0	0	46		assay 5	92
Assay 6	42	0	0	1	4	47		assay 6	94
Assay 7	43	0	0	0	3	46		assay 7	92
Assay 8	8	20	0	19	0	47		assay 8	94
Assay 9	1	3	0	43	1	48		assay 9	96
Assay 10	3	10	0	31	0	44		assay 10	88
Assay 11	17	9	0	19	0	45		assay 11	90
Total	221	116	46	116	8	507

## Sheet: Figure 4B
Assays	S. nigrimanum	S. subpalidum	S. hirtipupa	S. pertinax	S. rubrithorax
Assay 1	0	0	6	0	0
Assay 2	0	1	0	0	0
Assay 3	0	1	0	0	0
Assay 4	5	0	0	0	0
Assay 5	2	0	0	0	0
Assay 6	0	0	0	1	1
Assay 7	4	0	0	0	0
Assay 8	0	3	0	0	0
Assay 9	0	1	0	0	0
Assay 10	0	3	0	1	0
Assay 11	0	2	0	0	0

## Sheet: Figure 5A
Time (h)	Control			Switched-off
6	95	91	96	94	92	95
12	95	91	95	94	92	95
24	95	91	95	53	75	61
48	95	91	95	9	17	10

## Sheet: Figure 5B
	Assay 1	Assay 2	Assay 3	Assay 4
50 larvae	96	94	94	100
100 larvae	95	96	95	98
200 larvae	90.5	92	90	95

## Sheet: Figure 6
	Assay 1	Assay 2	Assay 3	Assay 4
Day 1	0	0	0	0
Day 2	0	0	0	0
Day 3	4	3	5	6
Day 4	9	10	8	10
